# Supplementary material for: Diagnostic Accuracy of Molecular Imaging Techniques for Detecting Prostate Cancer: A Systematic Review
Source: Diagnostics (Basel). 2024 Jun 21;14(13):1315. doi: 10.3390/diagnostics14131315 (PMC11240585; doi:10.3390/diagnostics14131315)
Supplement: Supplementary file 1 [file diagnostics-14-01315-s001.zip]

Archive with 1 entries (1 files):
- diagnostics-3042812-supplementary.pdf
